# Supplementary material for: Targeting NRF2 uncovered an intrinsic susceptibility of acute myeloid leukemia cells to ferroptosis
Source: Exp Hematol Oncol. 2023 May 17;12:47. doi: 10.1186/s40164-023-00411-4 (PMC10189915; doi:10.1186/s40164-023-00411-4)
Supplement: Supplementary file 2 — Supplementary Material 2. The KEGG enrichment of 349 NRF2-Chip intersection genes. [file 40164_2023_411_MOESM2_ESM.xlsx]

## Sheet: Supplemental Table 4
Supplemental Table 4: The KEGG enrichment of 349 NRF2-Chip intersection genes.
Term	Overlap	P-value	Adjusted P-value	Old P-value	Old Adjusted P-value	Odds Ratio	Combined Score	Genes
Ferroptosis	9/41	2.89881e-08	3.76846e-06	0	0	16.229	281.676	GCLC;GPX4;PCBP1;FTH1;HMOX1;SLC7A11;GCLM;CP;FTL
Fluid shear stress and atherosclerosis	15/139	2.16714e-08	3.76846e-06	0	0	7.07227	124.806	ACVR1;NQO1;IL1R1;DUSP1;MGST1;KEAP1;TXN;PTK2;TNFRSF1A;IL1A;HMOX1;IKBKG;CALM1;SQSTM1;GSTM5
Pentose phosphate pathway	6/30	1.12724e-05	0.000976937	0	0	14.3054	162.984	GPI;G6PD;TALDO1;ALDOA;TKT;PFKP
Shigellosis	15/246	2.98869e-05	0.00194265	0	0	3.77557	39.3342	GABARAPL1;IL1R1;PTK2;TNFRSF1A;TBK1;TNIP1;UBC;H3C1;CAPN2;HCLS1;BAX;H3C2;IKBKG;SQSTM1;PFN2
Glutathione metabolism	7/57	5.79629e-05	0.00301407	0	0	8.0238	78.2779	G6PD;GCLC;GPX4;GSR;MGST1;GCLM;GSTM5
Glycolysis / Gluconeogenesis	7/67	0.000164263	0.00711808	0	0	6.68309	58.2367	GPI;ALDH3A1;PKM;ENO1;ALDOA;GAPDH;PFKP
Tyrosine metabolism	5/36	0.000379953	0.01314	0	0	9.19917	72.4478	ALDH3A1;DDC;HGD;FAH;HPD
Lipid and atherosclerosis	12/215	0.000416019	0.01314	0	0	3.41138	26.5568	TBK1;RXRA;HSPA1L;BAX;PRKCA;IKBKG;CALM1;JAK2;PTK2;HSPA1B;HSPA1A;TNFRSF1A
Pathways in cancer	21/531	0.000454846	0.01314	0	0	2.40292	18.4918	NQO1;EGLN3;ARHGEF12;TXNRD1;MGST1;KEAP1;PRKCA;LAMC1;PTK2;GNA13;CCND3;RXRA;HMOX1;E2F2;BAX;CTNNA3;IKBKG;CALM1;JAK2;IL6ST;GSTM5
Human cytomegalovirus infection	12/225	0.00062388	0.0162209	0	0	3.24955	23.9802	GNA13;TBK1;ARHGEF12;IL1R1;E2F2;BAX;PRKCA;IKBKG;CALM1;PTK2;TNFRSF1A;CREB5
Porphyrin and chlorophyll metabolism	5/43	0.000878089	0.0198071	0	0	7.50191	52.7967	FECH;HMOX1;BLVRB;CP;UGT1A6
Viral carcinogenesis	11/203	0.000914174	0.0198071	0	0	3.29834	23.0801	H4C8;CCND3;PKM;H2BC3;BAX;H4C2;H4C1;IKBKG;IL6ST;YWHAG;CREB5
Chemical carcinogenesis	12/239	0.00105587	0.0211175	0	0	3.04694	20.8819	CCND3;RXRA;PTGES3;EPHX1;MGST1;AKR1C2;PRKCA;JAK2;SULT2A1;GSTM5;CREB5;UGT1A6
Mitophagy	6/68	0.00119176	0.0221327	0	0	5.52685	37.2085	GABARAPL1;TBK1;TFE3;UBC;TAX1BP1;SQSTM1
Alcoholism	10/186	0.00163798	0.0283916	0	0	3.26411	20.937	H4C8;DDC;H2AC4;H2BC3;H3C1;H4C2;H4C1;H3C2;CALM1;CREB5
Necroptosis	9/159	0.00194824	0.0310574	0	0	3.44135	21.4769	IL1A;FTH1;H2AC4;CAPN2;BAX;JAK2;SQSTM1;FTL;TNFRSF1A
Metabolism of xenobiotics by cytochrome P450	6/76	0.00211932	0.0310574	0	0	4.89321	30.1258	ALDH3A1;EPHX1;MGST1;SULT2A1;UGT1A6;GSTM5
Kaposi sarcoma-associated herpesvirus infection	10/193	0.00215013	0.0310574	0	0	3.13813	19.2751	GABARAPL1;TBK1;UBC;E2F2;BAX;IKBKG;CALM1;JAK2;IL6ST;TNFRSF1A
Pathogenic Escherichia coli infection	10/197	0.00249623	0.0341589	0	0	3.07037	18.4006	GNA13;CLDN3;ARHGEF12;IL1R1;HCLS1;MYH9;BAX;IKBKG;GAPDH;TNFRSF1A
Hepatocellular carcinoma	9/168	0.00282743	0.0344674	0	0	3.24506	19.0433	NQO1;TXNRD1;MGST1;KEAP1;HMOX1;E2F2;BAX;PRKCA;GSTM5
Phenylalanine metabolism	3/17	0.00298698	0.0344674	0	0	12.1616	70.7016	ALDH3A1;DDC;HPD
HIF-1 signaling pathway	7/109	0.00302242	0.0344674	0	0	3.9228	22.7589	EGLN3;HMOX1;PRKCA;ENO1;ALDOA;GAPDH;PFKP
Measles	8/139	0.00308997	0.0344674	0	0	3.49578	20.2042	IL1A;CCND3;TBK1;HSPA1L;BAX;IKBKG;HSPA1B;HSPA1A
Protein processing in endoplasmic reticulum	9/171	0.00318161	0.0344674	0	0	3.18448	18.3119	VCP;HSPA1L;DAD1;CAPN2;UBXN8;PLAA;BAX;HSPA1B;HSPA1A
Toxoplasmosis	7/112	0.00351609	0.0365673	0	0	3.81014	21.5288	HSPA1L;LAMC1;IKBKG;JAK2;HSPA1B;TNFRSF1A;HSPA1A
Bile secretion	6/90	0.00492922	0.0492922	0	0	4.07476	21.6475	ABCC2;RXRA;EPHX1;ABCB11;SULT2A1;UGT1A6
Small cell lung cancer	6/92	0.00548481	0.0528167	0	0	3.97959	20.7169	RXRA;E2F2;BAX;LAMC1;IKBKG;PTK2
Hepatitis C	8/157	0.00641429	0.0595613	0	0	3.07064	15.5043	TBK1;CLDN3;RXRA;E2F2;BAX;IKBKG;YWHAG;TNFRSF1A
ABC transporters	4/45	0.00773256	0.0691205	0	0	5.54542	26.9636	ABCC1;ABCC2;ABCB6;ABCB11
Hippo signaling pathway	8/163	0.00797544	0.0691205	0	0	2.95087	14.2568	PATJ;CCND3;RASSF6;CTNNA3;CCN2;NF2;BMP6;YWHAG
Longevity regulating pathway	6/102	0.00896913	0.073199	0	0	3.56323	16.7969	CLPB;HSPA1L;BAX;HSPA1B;CREB5;HSPA1A
Pyruvate metabolism	4/47	0.00900911	0.073199	0	0	5.28696	24.899	PKM;PC;ME1;ACYP1
Systemic lupus erythematosus	7/135	0.00959081	0.075564	0	0	3.12182	14.507	H4C8;H2AC4;H2BC3;H3C1;H4C2;H4C1;H3C2
Influenza A	8/172	0.0108307	0.0828227	0	0	2.78764	12.6151	IL1A;CCND3;TBK1;BAX;PRKCA;IKBKG;JAK2;TNFRSF1A
Ubiquinone and other terpenoid-quinone biosynthesis	2/11	0.0150491	0.111793	0	0	12.5789	52.7867	NQO1;HPD
Legionellosis	4/57	0.0174306	0.124439	0	0	4.28723	17.3613	VCP;HSPA1L;HSPA1B;HSPA1A
Sphingolipid signaling pathway	6/119	0.0181204	0.124439	0	0	3.02454	12.1306	GNA13;ABCC1;BAX;PRKCA;CTSD;TNFRSF1A
Neutrophil extracellular trap formation	8/189	0.0181873	0.124439	0	0	2.52361	10.1122	H4C8;H2AC4;H2BC3;H3C1;H4C2;PRKCA;H4C1;H3C2
Hepatitis B	7/162	0.0238347	0.153773	0	0	2.57446	9.61975	TBK1;E2F2;BAX;PRKCA;IKBKG;JAK2;CREB5
Osteoclast differentiation	6/127	0.0240862	0.153773	0	0	2.82341	10.5204	FOSL1;IL1A;IL1R1;IKBKG;SQSTM1;TNFRSF1A
Cytosolic DNA-sensing pathway	4/63	0.0242489	0.153773	0	0	3.85006	14.3199	TBK1;TREX1;POLR2E;IKBKG
AGE-RAGE signaling pathway in diabetic complications	5/100	0.0308557	0.183054	0	0	2.99204	10.4076	IL1A;BAX;PRKCA;JAK2;F3
Adipocytokine signaling pathway	4/69	0.0324776	0.183054	0	0	3.4936	11.9733	RXRA;IKBKG;JAK2;TNFRSF1A
Amphetamine addiction	4/69	0.0324776	0.183054	0	0	3.4936	11.9733	DDC;PRKCA;CALM1;CREB5
Amoebiasis	5/102	0.0332047	0.183054	0	0	2.93005	9.97701	IL1R1;PRDX1;PRKCA;LAMC1;PTK2
Estrogen signaling pathway	6/137	0.0332266	0.183054	0	0	2.60655	8.87374	HSPA1L;CALM1;CTSD;HSPA1B;CREB5;HSPA1A
Central carbon metabolism in cancer	4/70	0.0339891	0.183054	0	0	3.44049	11.6348	SLC7A5;G6PD;PKM;PFKP
MAPK signaling pathway	10/294	0.0343231	0.183054	0	0	2.01161	6.78303	DUSP4;IL1A;HSPA1L;IL1R1;DUSP1;PRKCA;IKBKG;HSPA1B;HSPA1A;TNFRSF1A
Non-small cell lung cancer	4/72	0.0371333	0.183054	0	0	3.33896	10.996	RXRA;E2F2;BAX;PRKCA
Parathyroid hormone synthesis, secretion and action	5/106	0.0382292	0.183054	0	0	2.81344	9.18349	GNA13;RXRA;PDE4D;PRKCA;CREB5
Apoptosis	6/142	0.0385384	0.183054	0	0	2.51008	8.17306	LMNA;CAPN2;BAX;IKBKG;CTSD;TNFRSF1A
p53 signaling pathway	4/73	0.0387661	0.183054	0	0	3.2904	10.6945	CCND3;AIFM2;SHISA5;BAX
Human T-cell leukemia virus 1 infection	8/219	0.038884	0.183054	0	0	2.16147	7.01867	FOSL1;CCND3;IL1R1;E2F2;BAX;IKBKG;TNFRSF1A;CREB5
Tuberculosis	7/180	0.0389472	0.183054	0	0	2.30447	7.47925	IL1A;ARHGEF12;BAX;CALM1;JAK2;CTSD;TNFRSF1A
Glucagon signaling pathway	5/107	0.0395539	0.183054	0	0	2.78571	8.9981	PKM;PHKB;CALM1;PFKP;CREB5
Th17 cell differentiation	5/107	0.0395539	0.183054	0	0	2.78571	8.9981	RXRA;IL1R1;IKBKG;IL6ST;JAK2
Pathways of neurodegeneration	14/475	0.0401311	0.183054	0	0	1.73963	5.59397	GABARAPL1;VCP;ADRM1;PRKCA;ATP5MC1;TNFRSF1A;IL1A;TBK1;UBC;CAPN2;BAX;CALM1;SQSTM1;DNAI1
Glioma	4/75	0.0421531	0.188962	0	0	3.19739	10.1244	E2F2;BAX;PRKCA;CALM1
Bacterial invasion of epithelial cells	4/77	0.0457021	0.201399	0	0	3.10947	9.59461	CLTC;HCLS1;CTNNA3;PTK2
Spliceosome	6/150	0.0481074	0.208465	0	0	2.36966	7.19029	ZMAT2;HSPA1L;PCBP1;SRSF2;HSPA1B;HSPA1A
Leukocyte transendothelial migration	5/114	0.0496052	0.211432	0	0	2.60588	7.82717	CLDN3;PRKCA;CTNNA3;ARHGAP35;PTK2
Oxidative phosphorylation	1/133	0.90455	0.915109	0	0	0.424917	0.0426267	ATP5MC1
Retrograde endocannabinoid signaling	1/148	0.926838	0.934023	0	0	0.381265	0.028967	PRKCA
Neuroactive ligand-receptor interaction	1/341	0.997651	0.999601	0	0	0.16321	0.000383772	GIP
Olfactory transduction	1/440	0.999601	0.999601	0	0	0.125756	5.02478e-05	CALM1
