# Supplementary material for: Targeting NRF2 uncovered an intrinsic susceptibility of acute myeloid leukemia cells to ferroptosis
Source: Exp Hematol Oncol. 2023 May 17;12:47. doi: 10.1186/s40164-023-00411-4 (PMC10189915; doi:10.1186/s40164-023-00411-4)
Supplement: Supplementary file 3 — Supplementary Material 3. The information of 70 candidate genes. [file 40164_2023_411_MOESM3_ESM.xlsx]

## Sheet: Sheet1
Supplemental Table 5: The information of 70 candidate genes.
gene_id	gene_name	gene_biotype	gene_description	log2FoldChange（LV-NC vs LV-NRF2)	pvalue（LV-NC vs LV-NRF2)
ENSG00000151632	AKR1C2	protein_coding	aldo-keto reductase family 1 member C2 [Source:HGNC Symbol;Acc:HGNC:385]	1.47813	0.0229502
ENSG00000177156	TALDO1	protein_coding	transaldolase 1 [Source:HGNC Symbol;Acc:HGNC:11559]	0.54874	0.0301208
ENSG00000159199	ATP5MC1	protein_coding	ATP synthase membrane subunit c locus 1 [Source:HGNC Symbol;Acc:HGNC:841]	0.683781	0.0329859
ENSG00000114784	EIF1B	protein_coding	eukaryotic translation initiation factor 1B [Source:HGNC Symbol;Acc:HGNC:30792]	0.65961	0.0409407
ENSG00000169567	HINT1	protein_coding	histidine triad nucleotide binding protein 1 [Source:HGNC Symbol;Acc:HGNC:4912]	0.57116	0.0418626
ENSG00000104687	GSR	protein_coding	glutathione-disulfide reductase [Source:HGNC Symbol;Acc:HGNC:4623]	0.63811	0.0420841
ENSG00000143819	EPHX1	protein_coding	epoxide hydrolase 1 [Source:HGNC Symbol;Acc:HGNC:3401]	0.595554	0.0438962
ENSG00000198431	TXNRD1	protein_coding	thioredoxin reductase 1 [Source:HGNC Symbol;Acc:HGNC:12437]	0.49703	0.0442931
ENSG00000087086	FTL	protein_coding	ferritin light chain [Source:HGNC Symbol;Acc:HGNC:3999]	0.443469	0.0477766
ENSG00000073150	PANX2	protein_coding	pannexin 2 [Source:HGNC Symbol;Acc:HGNC:8600]	1.16362	0.0487797
ENSG00000115159	GPD2	protein_coding	glycerol-3-phosphate dehydrogenase 2 [Source:HGNC Symbol;Acc:HGNC:4456]	0.620115	0.0606609
ENSG00000008394	MGST1	protein_coding	microsomal glutathione S-transferase 1 [Source:HGNC Symbol;Acc:HGNC:7061]	0.511392	0.0695814
ENSG00000117984	CTSD	protein_coding	cathepsin D [Source:HGNC Symbol;Acc:HGNC:2529]	0.436231	0.0798105
ENSG00000065833	ME1	protein_coding	malic enzyme 1 [Source:HGNC Symbol;Acc:HGNC:6983]	1.50547	0.0824923
ENSG00000117450	PRDX1	protein_coding	peroxiredoxin 1 [Source:HGNC Symbol;Acc:HGNC:9352]	0.40661	0.0943856
ENSG00000123545	NDUFAF4	protein_coding	NADH:ubiquinone oxidoreductase complex assembly factor 4 [Source:HGNC Symbol;Acc:HGNC:21034]	0.677711	0.103222
ENSG00000101084	RAB5IF	protein_coding	RAB5 interacting factor [Source:HGNC Symbol;Acc:HGNC:15870]	0.532394	0.107168
ENSG00000161011	SQSTM1	protein_coding	sequestosome 1 [Source:HGNC Symbol;Acc:HGNC:11280]	0.381212	0.114448
ENSG00000168275	COA6	protein_coding	cytochrome c oxidase assembly factor 6 [Source:HGNC Symbol;Acc:HGNC:18025]	0.631795	0.125313
ENSG00000117525	F3	protein_coding	coagulation factor III, tissue factor [Source:HGNC Symbol;Acc:HGNC:3541]	0.394994	0.135936
ENSG00000129562	DAD1	protein_coding	defender against cell death 1 [Source:HGNC Symbol;Acc:HGNC:2664]	0.392973	0.143704
ENSG00000165678	GHITM	protein_coding	growth hormone inducible transmembrane protein [Source:HGNC Symbol;Acc:HGNC:17281]	0.331902	0.143736
ENSG00000103257	SLC7A5	protein_coding	solute carrier family 7 member 5 [Source:HGNC Symbol;Acc:HGNC:11063]	0.299572	0.156261
ENSG00000130706	ADRM1	protein_coding	adhesion regulating molecule 1 [Source:HGNC Symbol;Acc:HGNC:15759]	0.3715	0.160863
ENSG00000059145	UNKL	protein_coding	unkempt family like zinc finger [Source:HGNC Symbol;Acc:HGNC:14184]	0.39902	0.169378
ENSG00000167468	GPX4	protein_coding	glutathione peroxidase 4 [Source:HGNC Symbol;Acc:HGNC:4556]	0.291979	0.174349
ENSG00000087842	PIR	protein_coding	pirin [Source:HGNC Symbol;Acc:HGNC:30048]	3.60596	0.180581
ENSG00000113924	HGD	protein_coding	homogentisate 1,2-dioxygenase [Source:HGNC Symbol;Acc:HGNC:4892]	2.02102	0.209045
ENSG00000126749	EMG1	protein_coding	EMG1, N1-specific pseudouridine methyltransferase [Source:HGNC Symbol;Acc:HGNC:16912]	0.39335	0.209257
ENSG00000099817	POLR2E	protein_coding	RNA polymerase II subunit E [Source:HGNC Symbol;Acc:HGNC:9192]	0.255199	0.224151
ENSG00000133393	FOPNL	protein_coding	FGFR1OP N-terminal like [Source:HGNC Symbol;Acc:HGNC:26435]	0.311131	0.22532
ENSG00000125864	BFSP1	protein_coding	beaded filament structural protein 1 [Source:HGNC Symbol;Acc:HGNC:1040]	1.21488	0.225945
ENSG00000130147	SH3BP4	protein_coding	SH3 domain binding protein 4 [Source:HGNC Symbol;Acc:HGNC:10826]	2.22747	0.230061
ENSG00000165171	METTL27	protein_coding	methyltransferase like 27 [Source:HGNC Symbol;Acc:HGNC:19068]	3.36495	0.230237
ENSG00000158104	HPD	protein_coding	4-hydroxyphenylpyruvate dioxygenase [Source:HGNC Symbol;Acc:HGNC:5147]	0.480162	0.238902
ENSG00000120129	DUSP1	protein_coding	dual specificity phosphatase 1 [Source:HGNC Symbol;Acc:HGNC:3064]	1.35621	0.252937
ENSG00000140961	OSGIN1	protein_coding	oxidative stress induced growth inhibitor 1 [Source:HGNC Symbol;Acc:HGNC:30093]	1.89022	0.253661
ENSG00000151012	SLC7A11	protein_coding	solute carrier family 7 member 11 [Source:HGNC Symbol;Acc:HGNC:11059]	1.82973	0.25784
ENSG00000100292	HMOX1	protein_coding	heme oxygenase 1 [Source:HGNC Symbol;Acc:HGNC:5013]	1.78847	0.260093
ENSG00000090013	BLVRB	protein_coding	biliverdin reductase B [Source:HGNC Symbol;Acc:HGNC:1063]	0.352388	0.272726
ENSG00000123213	NLN	protein_coding	neurolysin [Source:HGNC Symbol;Acc:HGNC:16058]	0.260101	0.281607
ENSG00000135919	SERPINE2	protein_coding	serpin family E member 2 [Source:HGNC Symbol;Acc:HGNC:8951]	1.90554	0.28252
ENSG00000139112	GABARAPL1	protein_coding	GABA type A receptor associated protein like 1 [Source:HGNC Symbol;Acc:HGNC:4068]	0.737157	0.290282
ENSG00000181019	NQO1	protein_coding	NAD(P)H quinone dehydrogenase 1 [Source:HGNC Symbol;Acc:HGNC:2874]	1.1946	0.290314
ENSG00000171840	NINJ2	protein_coding	ninjurin 2 [Source:HGNC Symbol;Acc:HGNC:7825]	0.423209	0.295418
ENSG00000136810	TXN	protein_coding	thioredoxin [Source:HGNC Symbol;Acc:HGNC:12435]	1.0666	0.295601
ENSG00000023909	GCLM	protein_coding	glutamate-cysteine ligase modifier subunit [Source:HGNC Symbol;Acc:HGNC:4312]	0.910194	0.300917
ENSG00000115170	ACVR1	protein_coding	activin A receptor type 1 [Source:HGNC Symbol;Acc:HGNC:171]	0.601162	0.301832
ENSG00000211584	SLC48A1	protein_coding	solute carrier family 48 member 1 [Source:HGNC Symbol;Acc:HGNC:26035]	0.787992	0.304166
ENSG00000167996	FTH1	protein_coding	ferritin heavy chain 1 [Source:HGNC Symbol;Acc:HGNC:3976]	0.784539	0.305401
ENSG00000186577	SMIM29	protein_coding	small integral membrane protein 29 [Source:HGNC Symbol;Acc:HGNC:1340]	0.516784	0.312214
ENSG00000129636	ITFG1	protein_coding	integrin alpha FG-GAP repeat containing 1 [Source:HGNC Symbol;Acc:HGNC:30697]	0.338926	0.314176
ENSG00000151914	DST	protein_coding	dystonin [Source:HGNC Symbol;Acc:HGNC:1090]	0.798276	0.31659
ENSG00000103876	FAH	protein_coding	fumarylacetoacetate hydrolase [Source:HGNC Symbol;Acc:HGNC:3579]	0.258191	0.32235
ENSG00000181350	LRRC75A	protein_coding	leucine rich repeat containing 75A [Source:HGNC Symbol;Acc:HGNC:32403]	0.962137	0.331921
ENSG00000106603	COA1	protein_coding	cytochrome c oxidase assembly factor 1 homolog [Source:HGNC Symbol;Acc:HGNC:21868]	0.32148	0.332193
ENSG00000001084	GCLC	protein_coding	glutamate-cysteine ligase catalytic subunit [Source:HGNC Symbol;Acc:HGNC:4311]	0.354099	0.356333
ENSG00000163806	SPDYA	protein_coding	speedy/RINGO cell cycle regulator family member A [Source:HGNC Symbol;Acc:HGNC:30613]	1.15931	0.371042
ENSG00000151917	BEND6	protein_coding	BEN domain containing 6 [Source:HGNC Symbol;Acc:HGNC:20871]	0.60957	0.374656
ENSG00000080031	PTPRH	protein_coding	protein tyrosine phosphatase, receptor type H [Source:HGNC Symbol;Acc:HGNC:9672]	0.526142	0.394604
ENSG00000160213	CSTB	protein_coding	cystatin B [Source:HGNC Symbol;Acc:HGNC:2482]	0.250424	0.396494
ENSG00000269335	IKBKG	protein_coding	inhibitor of nuclear factor kappa B kinase subunit gamma [Source:HGNC Symbol;Acc:HGNC:5961]	0.379833	0.406548
ENSG00000173599	PC	protein_coding	pyruvate carboxylase [Source:HGNC Symbol;Acc:HGNC:8636]	0.328346	0.414842
ENSG00000115919	KYNU	protein_coding	kynureninase [Source:HGNC Symbol;Acc:HGNC:6469]	0.330441	0.422003
ENSG00000140939	NOL3	protein_coding	nucleolar protein 3 [Source:HGNC Symbol;Acc:HGNC:7869]	0.459491	0.427139
ENSG00000134049	IER3IP1	protein_coding	immediate early response 3 interacting protein 1 [Source:HGNC Symbol;Acc:HGNC:18550]	0.269492	0.43529
ENSG00000092931	MFSD11	protein_coding	major facilitator superfamily domain containing 11 [Source:HGNC Symbol;Acc:HGNC:25458]	0.31878	0.455077
ENSG00000164970	FAM219A	protein_coding	family with sequence similarity 219 member A [Source:HGNC Symbol;Acc:HGNC:19920]	0.382715	0.457012
ENSG00000181722	ZBTB20	protein_coding	zinc finger and BTB domain containing 20 [Source:HGNC Symbol;Acc:HGNC:13503]	1.39097	0.472426
ENSG00000240891	PLCXD2	protein_coding	phosphatidylinositol specific phospholipase C X domain containing 2 [Source:HGNC Symbol;Acc:HGNC:26462]	1.90553	0.47876
