# Supplementary material for: Targeting NRF2 uncovered an intrinsic susceptibility of acute myeloid leukemia cells to ferroptosis
Source: Exp Hematol Oncol. 2023 May 17;12:47. doi: 10.1186/s40164-023-00411-4 (PMC10189915; doi:10.1186/s40164-023-00411-4)
Supplement: Supplementary file 4 — Supplementary Material 4. The top 20 KEGG enrichments of the 70 candidate genes. [file 40164_2023_411_MOESM4_ESM.xlsx]

## Sheet: RNA_seq_Chip_seq_KEGGenrich_sig
Supplemental Table 6: The top 20 KEGG enrichments of the 70 candidate genes.
KEGGID	Description	GeneRatio	BgRatio	pvalue	padj	geneID	geneName	keggID	Count
hsa04216	Ferroptosis	7/43	40/7131	2.7977e-09	2.96556e-07	ENSG00000087086/ENSG00000167468/ENSG00000151012/ENSG00000100292/ENSG00000023909/ENSG00000167996/ENSG00000001084	FTL/GPX4/SLC7A11/HMOX1/GCLM/FTH1/GCLC	hsa:2512/hsa:2879/hsa:23657/hsa:3162/hsa:2730/hsa:2495/hsa:2729	7
hsa05418	Fluid shear stress and atherosclerosis	8/43	135/7131	1.11246e-06	5.89605e-05	ENSG00000008394/ENSG00000161011/ENSG00000120129/ENSG00000100292/ENSG00000181019/ENSG00000136810/ENSG00000115170/ENSG00000269335	MGST1/SQSTM1/DUSP1/HMOX1/NQO1/TXN/ACVR1/IKBKG	hsa:4257/hsa:8878/hsa:1843/hsa:3162/hsa:1728/hsa:7295/hsa:90/hsa:8517	8
hsa00480	Glutathione metabolism	5/43	54/7131	1.595e-05	0.000563567	ENSG00000104687/ENSG00000008394/ENSG00000167468/ENSG00000023909/ENSG00000001084	GSR/MGST1/GPX4/GCLM/GCLC	hsa:2936/hsa:4257/hsa:2879/hsa:2730/hsa:2729	5
hsa00350	Tyrosine metabolism	3/43	35/7131	0.00116866	0.0309694	ENSG00000113924/ENSG00000158104/ENSG00000103876	HGD/HPD/FAH	hsa:3081/hsa:3242/hsa:2184	3
hsa00130	Ubiquinone and other terpenoid-quinone biosynthesis	2/43	11/7131	0.00188733	0.0400114	ENSG00000158104/ENSG00000181019	HPD/NQO1	hsa:3242/hsa:1728	2
hsa04978	Mineral absorption	3/43	50/7131	0.00328661	0.0580634	ENSG00000087086/ENSG00000100292/ENSG00000167996	FTL/HMOX1/FTH1	hsa:2512/hsa:3162/hsa:2495	3
hsa05204	Chemical carcinogenesis	3/43	77/7131	0.0109595	0.165958	ENSG00000151632/ENSG00000143819/ENSG00000008394	AKR1C2/EPHX1/MGST1	hsa:1646/hsa:2052/hsa:4257	3
hsa05225	Hepatocellular carcinoma	4/43	162/7131	0.0159156	0.210881	ENSG00000198431/ENSG00000008394/ENSG00000100292/ENSG00000181019	TXNRD1/MGST1/HMOX1/NQO1	hsa:7296/hsa:4257/hsa:3162/hsa:1728	4
hsa00620	Pyruvate metabolism	2/43	37/7131	0.0206986	0.24227	ENSG00000065833/ENSG00000173599	ME1/PC	hsa:4199/hsa:5091	2
hsa00860	Porphyrin and chlorophyll metabolism	2/43	39/7131	0.0228557	0.24227	ENSG00000100292/ENSG00000090013	HMOX1/BLVRB	hsa:3162/hsa:645	2
hsa01200	Carbon metabolism	3/43	114/7131	0.0309052	0.285752	ENSG00000177156/ENSG00000065833/ENSG00000173599	TALDO1/ME1/PC	hsa:6888/hsa:4199/hsa:5091	3
hsa00270	Cysteine and methionine metabolism	2/43	47/7131	0.0323493	0.285752	ENSG00000023909/ENSG00000001084	GCLM/GCLC	hsa:2730/hsa:2729	2
hsa04714	Thermogenesis	4/43	227/7131	0.0468667	0.370546	ENSG00000159199/ENSG00000123545/ENSG00000168275/ENSG00000106603	ATP5MC1/NDUFAF4/COA6/COA1	hsa:516/hsa:29078/hsa:388753/hsa:55744	4
hsa04623	Cytosolic DNA-sensing pathway	2/43	59/7131	0.0489401	0.370546	ENSG00000099817/ENSG00000269335	POLR2E/IKBKG	hsa:5434/hsa:8517	2
hsa04137	Mitophagy - animal	2/43	64/7131	0.0565923	0.399919	ENSG00000161011/ENSG00000139112	SQSTM1/GABARAPL1	hsa:8878/hsa:23710	2
hsa00980	Metabolism of xenobiotics by cytochrome P450	2/43	69/7131	0.0646345	0.415485	ENSG00000143819/ENSG00000008394	EPHX1/MGST1	hsa:2052/hsa:4257	2
hsa04217	Necroptosis	3/43	160/7131	0.07128	0.415485	ENSG00000087086/ENSG00000161011/ENSG00000167996	FTL/SQSTM1/FTH1	hsa:2512/hsa:8878/hsa:2495	3
hsa01230	Biosynthesis of amino acids	2/43	73/7131	0.0713296	0.415485	ENSG00000177156/ENSG00000173599	TALDO1/PC	hsa:6888/hsa:5091	2
hsa04621	NOD-like receptor signaling pathway	3/43	163/7131	0.0744737	0.415485	ENSG00000139112/ENSG00000136810/ENSG00000269335	GABARAPL1/TXN/IKBKG	hsa:23710/hsa:7295/hsa:8517	3
hsa00360	Phenylalanine metabolism	1/43	16/7131	0.09233	0.489349	ENSG00000158104	HPD	hsa:3242	1
hsa00450	Selenocompound metabolism	1/43	17/7131	0.0978156	0.493736	ENSG00000198431	TXNRD1	hsa:7296	1
